# Supplementary material for: Consumers’ Attitudes towards Animal Suffering: A Systematic Review on Awareness, Willingness and Dietary Change
Source: Int J Environ Res Public Health. 2022 Dec 6;19(23):16372. doi: 10.3390/ijerph192316372 (PMC9741386; doi:10.3390/ijerph192316372)
Supplement: Supplementary file 1 [file ijerph-19-16372-s001.zip]

Archive with 3 entries (3 files):
- Table Awareness (3).pdf
- Table Change (2).pdf
- Table Willingness (1).pdf
